# Supplementary material for: Liquid Biopsy in Hepatocellular Carcinoma: Where Are We Now?
Source: Cancers (Basel). 2021 May 10;13(9):2274. doi: 10.3390/cancers13092274 (PMC8126224; doi:10.3390/cancers13092274)
Supplement: Supplementary file 1 [file cancers-13-02274-s001.zip]

Archive with 1 entries (1 files):
- cancers-1206288-supplementary.pdf
